# Supplementary material for: Application of Microarray and Functional-Based Screening Methods for the Detection of Antimicrobial Resistance Genes in the Microbiomes of Healthy Humans
Source: PLoS One. 2014 Jan 22;9(1):e86428. doi: 10.1371/journal.pone.0086428 (PMC3899262; doi:10.1371/journal.pone.0086428)
Supplement: Table S2 — Estimation of the sensitivity of the amplification and microarray method using a dilution series of bacterial DNA of known AMR gene content in 500 ng calf thymus DNA. (XLSX) [file pone.0086428.s002.xlsx]

## Sheet: Sheet1
Table S2. Estimation of the sensitivity of the amplification and microarray method using a dilution series of bacterial DNA of known AMR gene content in 500 ng calf thymus DNA.
SignalSubst = Mean signal intensity of replicate spots.
Signals >= 0.2 were considered positive (indicated in green fill).
Red font indicates signal obtained for probes expected to be positive for strain tested.
			E. coli Strain E111592							E. coli Strain E111592							E. coli Strain 01-2571
ng of of bacterial DNA mixed in 500 ng calf thymus DNA.			25 ng	12.5 ng	6.25 ng	3.125 ng	1.25 ng	0.25 ng	0.025 ng	25 ng	12.5 ng	6.25 ng	3.125 ng	1.25 ng	0.25 ng	0.025 ng	25 ng	12.5 ng	3.125 ng	1.25 ng	0.25 ng	0.025 ng
AMR gene probe	Antibiotic	Gene	SignalSubst	SignalSubst	SignalSubst	SignalSubst	SignalSubst	SignalSubst	SignalSubst	SignalSubst	SignalSubst	SignalSubst	SignalSubst	SignalSubst	SignalSubst	SignalSubst	SignalSubst	SignalSubst	SignalSubst	SignalSubst	SignalSubst	SignalSubst
hp_blaCMY_611	Beta-lactam	blaCMY	0.003322	-0.000884	-0.002606	-0.002138	0.000322	-0.005005	-0.000746	-0.002787	-0.002421	-0.002421	0.002187	0.003398	0.00064	-0.003242	-0.003632	0.008296	0.000687	0.001696	0.000917	0.001241
hp_blaCMY_612	Beta-lactam	blaCMY	0.009295	0.044591	0.011815	-0.002418	0.004834	0.006121	-0.00332	-0.003506	-0.00322	-0.00322	-0.003678	-0.002833	-3.3e-05	0.005823	0.007373	-0.001777	-0.001578	0.00625	-0.001579	-0.00289
hp_blaMOX-CMY9_613	Beta-lactam	blaMOX, blaCMY	0.000106	0.021582	-0.000754	0.004736	0.00358	-0.003375	-0.000618	-0.002957	-0.002668	-0.002668	-0.004162	0.005859	-0.007653	0.000287	-0.002737	-0.000204	-0.003695	-0.000501	0.008054	0.007578
hp_ereA_611	Erythromycin	ereA	-0.001586	-0.004912	-0.004498	-0.005002	-0.008155	-0.00123	-0.004058	0.006578	-0.004085	-0.004085	-0.006233	-0.003427	-0.009113	-0.000731	-0.002268	-0.00218	0.003658	-0.018199	-0.004216	-0.010214
hp_ereA_612	Erythromycin	ereA	-0.002365	-0.003549	6e-06	0.000527	0.000559	0.002284	-0.005191	-0.00892	-0.003241	-0.003241	-0.007831	-0.003282	-0.005534	0.003941	-0.001274	-0.000848	0.006438	-0.004043	-0.005315	-0.015052
hp_ermB_611	Erythromycin	ermB	-0.000995	0.001395	-0.001776	-0.002722	-0.002803	-0.003197	-0.001852	-0.006591	0.002993	0.002993	-0.004443	0.001557	0.003676	-0.001802	-0.003839	-0.002738	-0.00119	-0.003635	-0.000163	-0.002964
hp_ermB_612	Erythromycin	ermB	-0.000215	-0.01277	0.001193	-0.000341	-0.000276	-0.012705	-0.001762	0.004509	-0.001039	-0.001039	-0.018997	-0.002769	0.00937	0.006347	0.000757	-0.003424	-0.00421	0.005647	-0.000831	-0.000606
hp_vatE_611	Streptogramin	vatE	0.000267	-0.004606	-0.005939	0.000435	-0.00069	-0.009373	-0.003047	-0.002476	-0.003084	-0.003084	-0.001798	-0.001759	-0.003371	-0.001722	-0.002456	0.006869	-0.00212	-0.00338	0.000749	0.000675
hp_vatE_612	Streptogramin	vatE	0.000771	-0.005591	-0.0047	-0.002615	-0.002365	-0.002281	-0.006045	-0.001169	-0.007234	-0.007234	-0.041574	-0.003841	-0.004488	-0.00428	-0.005652	-0.004089	-0.000458	-0.004218	-0.003639	-0.001658
prob_aac3Ia_1	Aminoglycoside	aac3-Ia	-0.004088	-0.006944	-0.002731	-0.002918	-0.001241	-0.004529	-0.003659	-0.001734	-0.001119	-0.001119	-0.000473	-0.001256	-0.003216	-0.00288	0.001609	-0.002602	0.000673	0.005977	-0.000938	0.00813
prob_aac3IVa_1	Aminoglycoside	aac3-IVa	-0.005081	-0.004662	-0.00478	-0.000513	-0.004973	-0.003721	-0.001032	-0.000606	-0.001159	-0.001159	-0.003446	-0.00014	-0.0044	-0.002156	0.005059	-0.002324	-0.003047	0.00337	-0.00196	-0.001497
prob_aac6Ib_1	Aminoglycoside	aac6'-Ib	0.935949	1.01195	0.919253	0.920045	0.882315	0.842369	0.420556	0.840721	0.701145	0.701145	0.540829	0.388157	0.03827	0.004743	0.006055	-0.001934	0.000811	-0.001891	-0.001165	-0.001294
prob_aadA1_1	Aminoglycoside	aadA1-like	1.0394	1.11644	1.10834	1.07496	1.0596	1.06868	0.935691	0.910264	0.74212	0.74212	0.646733	0.621884	0.107003	0.007238	0.624911	0.517	0.529343	0.486028	0.431487	0.007915
prob_aadA2_1	Aminoglycoside	aadA2-like	0.205875	0.362952	0.321105	0.263133	0.237261	0.249994	0.050576	0.185647	0.027631	0.027631	0.023882	0.017313	-0.002159	-0.000619	0.169026	0.112516	0.079761	0.070481	0.058862	0.004672
prob_aadA4_1	Aminoglycoside	aadA4-like	0.001678	-0.00319	0.001843	-0.004404	0.000361	0.005981	-0.000951	-0.001655	-0.002933	-0.002933	0.000245	0.004517	-0.003768	-0.001103	-0.003776	-0.001599	-0.004676	-0.001238	-0.001685	-0.002107
prob_acc1_11	Beta-lactam	blaACC-1	-0.005898	0.011503	0.001549	0.000758	0.002269	-0.004143	-0.001801	0.005032	-0.003185	-0.003185	0.002511	-0.003549	-0.002669	-0.002015	-0.000161	-0.002104	-0.000406	-0.007749	-0.000757	-0.00422
prob_acc2_11	Beta-lactam	blaACC-1	-0.002236	-0.003876	0.00254	0.006665	-0.001535	0.009415	-0.002974	0.003317	0.006742	0.006742	-0.002089	0.004955	-0.002205	-0.00377	-0.000589	0.003985	0.005222	-0.001238	-0.000871	0.001095
prob_ant2Ia_1	Aminoglycoside	aadB	0.017912	0.040496	0.003825	0.007386	0.003387	0.010803	-0.001817	0.018075	0.008049	0.008049	0.000202	-0.001654	0.005806	-0.001539	0.000691	0.005118	-0.00183	0.005173	0.001725	1.9e-05
prob_catA1_11	Chloramphenicol	catA1	0.528605	0.665207	0.516945	0.491107	0.3751	0.418934	0.028529	0.488481	0.144683	0.144683	0.028154	0.041463	-0.001561	0.004039	0.002606	-0.002342	0.002409	0.000676	-0.003476	-0.003475
prob_catB3_11	Chloramphenicol	catB3-like	0.000554	-0.001774	-0.004883	-0.002792	-0.003603	0.000222	0.000117	0.009131	-0.003202	-0.003202	0.006382	0.001563	-0.004569	-0.001732	-0.000724	-0.00665	0.001734	0.00431	-0.003511	0.002952
prob_catB8_12	Chloramphenicol	catB8	-0.00185	-0.004525	-0.002947	-0.00012	0.006833	-0.004156	-0.002412	-0.003336	-0.001369	-0.001369	-0.008122	-0.001648	-0.001628	0.005247	-0.003043	-0.001088	0.003311	0.00571	-0.00085	-0.004588
prob_catIII_1	Chloramphenicol	catA3	0.002878	-0.002476	-0.00051	-0.001184	0.000855	-0.001966	0.003913	-0.00401	0.001117	0.001117	-0.002145	-0.000192	-0.003032	0.004556	-0.003536	0.001592	-0.001479	0.002967	0.001874	-0.00092
prob_cmlA1_11	Chloramphenicol	cmlA1-like	-0.005561	-0.001198	0.003912	-6.1e-05	-0.000371	-0.002155	-0.001046	9.5e-05	-0.00244	-0.00244	-0.001027	-0.00047	0.008125	0.003075	0.508102	0.368779	0.429166	0.435133	0.277908	0.004003
prob_cmy_11	Beta-lactam	blaCMY	0.006644	-0.000467	-0.000352	0.000141	0.001634	-0.00488	0.002781	-0.003136	-0.002647	-0.002647	-0.002358	-0.005195	0.004218	0.002284	0.001861	0.000484	-0.001473	0.003862	0.004784	0.005998
prob_ctxM1_11	Beta-lactam	blaCTX-M-1	-0.00159	-0.002372	0.003352	0.001904	-0.000827	-0.004416	0.00088	-0.002814	-0.000272	-0.000272	-0.002491	0.000467	0.008973	-0.002527	0.001751	0.001134	-0.000887	0.015428	-0.004056	-0.004352
prob_ctxM1_12	Beta-lactam	blaCTX-M-1	0.00108	-0.001696	-0.000946	-0.003718	-0.002092	-0.000391	-0.001172	-0.002527	-0.000496	-0.000496	-0.004032	0.001145	-0.001447	-4.4e-05	0.002089	-0.001839	0.000428	0.000492	0.002831	-0.001521
prob_ctxM2_11	Beta-lactam	blaCTX-M-2	-0.002159	-0.002243	0.001702	-0.000334	0.001714	0.002117	-0.000493	3.8e-05	0.00379	0.00379	-0.002307	0.005021	-0.003663	-0.001035	-0.00232	0.001211	-0.002195	0.001739	0.003401	0.002904
prob_ctxM26_11	Beta-lactam	blaCTX-M-26	-0.008757	-0.003064	-0.001545	-0.000954	-0.002465	0.015832	-0.005688	0.016896	-0.004131	-0.004131	-0.003385	-0.004822	0.015886	-0.002939	-0.000929	0.001496	-0.002618	0.009084	-0.00294	-0.003917
prob_ctxM8_11	Beta-lactam	blaCTX-M-8	0.002064	-0.00709	0.000954	0.006442	0.004482	-0.006414	-0.002572	0.0144	0.005309	0.005309	-0.001699	-0.001734	0.000163	5.1e-05	-6.6e-05	-0.010795	0.002595	0.01126	1.4e-05	-0.00078
prob_ctxM9_11	Beta-lactam	blaCTX-M-9	-0.005742	-0.012494	-0.001797	-0.00672	-0.00159	-0.007652	-0.006444	0.009579	0.005019	0.005019	-0.00016	-0.00927	0.003723	0.004413	-0.002025	-0.003002	0.005308	-0.002444	-0.002101	-0.003468
prob_dfr12_11	Trimethoprim	dfrA12	0.402135	0.863004	0.879822	0.854625	0.862492	0.810586	0.195869	0.659477	0.322906	0.322906	0.21711	0.131527	0.00332	-0.003374	0.706645	0.468661	0.632341	0.57403	0.480189	-0.000453
prob_dfr13_11	Trimethoprim	dfrA13	-0.002798	-0.004546	-0.002096	-0.003158	-0.009971	-0.008046	-0.000584	-0.004859	-0.005016	-0.005016	-0.003289	-0.001595	-0.003558	0.002425	-0.014875	-0.001805	-0.000664	-0.004237	-0.002486	0.001432
prob_dfrA1_21	Trimethoprim	dfrA01	1.00449	1.10066	1.08021	1.05282	1.03522	1.03204	0.853201	0.837221	0.618116	0.618116	0.37873	0.330628	0.059563	0.003925	-0.002866	0.000141	0.002223	-0.003238	-0.001972	-0.001305
prob_dfrA1_22	Trimethoprim	dfrA01	0.018001	0.067862	0.038102	0.040061	0.029064	0.030886	0.001762	-0.006972	-0.002908	-0.002908	0.002147	-9.3e-05	-0.003496	-0.003619	-8.7e-05	-0.002242	-0.001251	-0.004159	-0.002639	-0.005379
prob_dfrA14_21	Trimethoprim	dfrA14	0.003256	0.006861	0.000374	0.005067	0.000175	0.000332	0.000132	-0.005919	0.000866	0.000866	0.001823	0.004866	0.001562	0.004362	-0.000235	0.00111	-0.000442	0.000386	0.000448	-0.001138
prob_dfrA15_1	Trimethoprim	dfrA15	-0.008032	0.014167	0.006445	-0.006143	-0.000482	0.001201	0.002662	0.011148	-0.003188	-0.003188	-0.007092	-0.000193	0.005276	0.001398	-0.004999	-0.001285	0.002211	0.000537	0.001293	-0.000629
prob_dfrA17_11	Trimethoprim	dfrA17	-0.002492	0.001531	0.004591	0.003966	-0.002199	0.000998	0.003211	0.004399	-0.003202	-0.003202	-0.003866	0.009416	0.002458	-0.003807	-0.004246	-0.000727	-0.003147	-0.004368	0.005638	-0.006247
prob_dfrA19_1	Trimethoprim	dfrA19	-0.004035	-0.00253	-0.001209	0.000398	0.000238	0.000179	-0.003647	0.00107	-0.001005	-0.001005	0.022022	-0.004395	-0.000434	-0.003718	0.002642	-0.003775	0.002602	0.00038	0.012782	0.006005
prob_dfrA7_11	Trimethoprim	dfrA07	-0.004835	-0.004772	0.000528	-0.001027	-0.001917	-0.000805	-0.004193	-0.001323	-0.002786	-0.002786	0.002291	0.004028	-0.004125	-0.002488	-0.000708	-0.000717	-0.000868	0.001649	-0.001342	0.000724
prob_dfrA7_12	Trimethoprim	dfrA07	0.002132	-0.003714	0.003939	-0.002068	-0.00437	-0.002588	0.004676	-0.002526	0.002983	0.002983	0.00421	0.003645	0.000941	0.007838	0.003039	-0.000255	-0.004585	0.000802	0.001612	-0.000624
prob_dfrV_21	Trimethoprim	dfrA5	0.004247	-0.00137	0.002441	-0.002924	-0.000526	0.005698	0.00825	0.000834	0.004059	0.004059	-0.004584	0.009686	-8.4e-05	-0.002577	-0.001652	-0.002626	0.002978	0.000651	-0.001288	-0.004697
prob_dha1_1	Beta-lactam	blaDHA-1	-0.002876	0.00307	0.005053	0.000582	-0.004147	-0.005853	-0.008553	-0.004291	0.000823	0.000823	-0.002429	-0.00104	-0.006087	-0.00316	-0.004665	-0.006342	0.003374	-0.001358	-0.007779	-0.004744
prob_floR_11	Chloramphenicol	floR-1	-0.003102	0.003981	-0.00422	0.004091	-0.004312	-0.002383	-0.002809	0.005685	0.003821	0.003821	0.002919	-0.000541	0.000451	-0.000172	2.2e-05	0.013988	-0.000665	0.004615	-0.002712	-0.004093
prob_fox_11	Beta-lactam	blaFOX	-0.011364	-0.001577	0.000741	-0.004109	0.007424	-0.006231	0.004949	0.006907	-0.014411	-0.014411	-0.000125	-0.000937	0.003076	0.000259	-0.003146	0.001585	-0.006755	-0.001696	-0.006769	0.00219
prob_intI1_1	Intergrase	intl1	0.163897	0.313283	0.163128	0.153125	0.148842	0.090753	0.012096	0.174101	0.022639	0.022639	0.038616	0.007411	-3.8e-05	0.007772	0.21542	0.16525	0.128994	0.138746	0.055806	0.005082
prob_intI2_11	Intergrase	intl2	0.48516	0.732217	0.591856	0.499401	0.42004	0.414007	0.091671	0.149919	0.063691	0.063691	0.012113	0.015473	0.0001	-0.002695	-0.000541	-0.00064	0.001969	-0.002114	-9.5e-05	8.5e-05
prob_len1_11	Beta-lactam	blaLEN	-0.007104	0.001776	0.00805	-0.001968	-3.9e-05	-0.000418	-0.001195	0.003638	0.002772	0.002772	-0.001095	-0.002752	-0.001695	0.007001	-0.001444	0.001742	-0.001269	0.000207	-3.8e-05	-0.004346
prob_mox_1pm	Beta-lactam	blaMOX	0.00094	-0.001486	-0.002584	0.001595	-0.002858	6.4e-05	-0.001303	0.014248	-0.003171	-0.003171	0.011149	0.007036	0.00469	-0.00496	0.002571	0.000407	-0.002179	-0.001616	-0.001482	-0.001633
prob_oxa1_21	Beta-lactam	blaOXA-1	-0.004161	-0.003427	0.000927	0.002404	-0.002988	0.0048	-0.015014	0.000606	-0.000511	-0.000511	-0.007852	0.001663	-0.000576	-0.003392	-0.00333	-0.001233	-0.003985	0.000755	0.001341	0.005348
prob_oxa2_11	Beta-lactam	blaOXA-2	-0.005803	0.002486	-0.002989	-0.00162	-0.004858	-0.002875	0.002902	-0.001179	-0.001538	-0.001538	-0.002447	0.001053	-0.00627	0.00418	-0.002902	-0.000451	-0.00092	8.9e-05	-0.000629	0.0067
prob_oxa7_11	Beta-lactam	blaOXA-7	-0.008112	-0.0017	0.000259	0.000199	0.002291	-0.0011	-0.001636	0.004548	0.001784	0.001784	0.002067	0.0064	0.003076	0.005915	0.000696	-0.002421	0.002092	-0.00164	0.000319	-0.002564
prob_oxa9_11	Beta-lactam	blaOXA-9	1.00743	1.09828	1.06483	1.04799	1.03422	1.03624	0.926527	0.9819	0.958484	0.958484	0.825368	0.65666	0.203647	0.016162	0.00361	-0.000775	0.011548	-0.000816	0.000549	-0.002292
prob_pse1_1mm	Beta-lactam	blaPSE-1-like	0.016118	-0.001396	-0.002591	-0.000174	0.003326	0.0113	-0.001633	0.009037	-0.003042	-0.003042	0.010069	-0.001766	-0.000443	-0.004171	-0.002512	-0.000336	-0.003892	-0.020351	0.000366	-0.000661
prob_pse1_1pm	Beta-lactam	blaPSE-1-like	0.009534	-0.001082	0.001426	-0.000454	-0.003295	-0.004052	-0.00365	-0.003408	-0.003359	-0.003359	-0.004446	-0.003375	-0.004718	-0.003827	-0.002927	-0.003696	-0.003611	0.002774	-0.002407	-0.004168
prob_qnr_11	Quinolone	qnrA	-0.000618	-0.002669	-0.002696	-0.000698	0.003716	0.001242	-0.002034	0.016692	-0.000936	-0.000936	0.003016	0.00422	0.008585	-0.004745	0.014336	0.01496	0.000342	0.011057	0.000688	-0.002428
prob_qnr_12	Quinolone	qnrA	-0.004013	-0.007221	-0.006735	-0.000363	-0.002064	0.011881	-0.001948	0.022391	-0.000645	-0.000645	0.030499	-0.000676	0.003122	-0.003781	-0.00526	-0.002369	-0.004749	-0.002912	-0.003163	-0.001159
prob_qnrB_11	Quinolone	qnrB	0.008419	-0.001735	-0.000363	-0.000128	-0.001035	-0.000159	0.001941	-0.004597	-0.002684	-0.002684	-0.007133	-0.003207	0.009524	0.004829	-0.008721	-0.004548	0.00054	0.001657	-0.001061	-0.003595
prob_qnrB_12	Quinolone	qnrB	0.008559	-0.00352	0.005975	0.004319	-0.001258	0.00216	-0.004757	-0.004803	-0.002184	-0.002184	-0.000849	0.003156	0.004596	0.006195	0.003912	-0.001827	-0.005194	-0.001302	-0.00438	0.007674
prob_qnrS_11	Quinolone	qnrS	-0.002399	-0.004785	0.001625	0.006248	0.003346	0.000425	0.001562	-0.005809	-0.008002	-0.008002	0.018178	-0.00196	-0.003641	-0.002352	-0.004388	0.005017	0.008317	0.01162	-0.000976	0.007622
prob_shv1_11	Beta-lactam	blaSHV	0.167226	0.22504	0.085365	0.070007	0.091888	0.102106	0.000995	0.151152	0.005266	0.005266	-0.002287	0.000752	0.00299	-0.002208	0.001352	-0.000494	0.001863	0.001294	0.003551	-0.001426
prob_strA_611	Aminoglycoside	strA	-0.007495	-0.00299	-0.008515	-0.002364	-0.003463	-0.005185	-5.9e-05	-0.007055	0.001351	0.001351	-0.003795	-0.001412	-0.00163	-0.00506	0.039554	0.034084	0.018762	0.043796	0.015449	0.005041
prob_strB_611	Aminoglycoside	strB	-0.0055	-0.003432	0.008253	-0.00235	0.000589	0.000676	-0.003237	-0.002401	-0.000331	-0.000331	-0.00246	-0.001992	-0.003206	-0.002274	0.406477	0.193902	0.295458	0.283562	0.224106	0.00165
prob_sul1_11	Sulfonamide	sul1	0.342354	0.360605	0.176344	0.17068	0.176856	0.151058	0.01805	0.345112	0.062353	0.062353	0.021222	0.027044	-0.000593	-0.001075	-0.003057	-0.001808	-0.00383	-0.003949	0.00287	-0.001654
prob_sul2_11	Sulfonamide	sul2	-0.001325	0.010192	-0.002779	0.004571	-0.004654	-0.000778	-0.003401	-0.001273	-0.004477	-0.004477	-0.003755	-0.00647	-0.002245	-0.005789	0.00075	-0.001165	-0.00592	0.025457	0.001364	-0.001399
prob_sul3_11	Sulfonamide	sul3	0.001285	-0.005043	-0.002055	-0.003666	-0.000815	-0.003742	-0.001575	-0.002743	-0.000532	-0.000532	-0.004817	0.001638	0.004364	-1.5e-05	0.798029	0.662544	0.491818	0.602838	0.509855	0.029843
prob_tem1_1	Beta-lactam	blaTEM	1.02131	1.13831	1.08957	1.06982	1.05282	1.05106	1.08223	0.992337	1.01217	1.01217	0.882473	0.775952	0.297283	0.054658	0.899776	0.815144	1.00877	0.816324	0.826426	0.159453
prob_tetA_11	Tetracycline	tetA	-0.003471	0.004732	-0.000397	0.000663	0.000766	-0.001362	0.006246	-0.006479	0.00152	0.00152	-0.003279	0.001728	0.009095	0.001777	-0.003098	-0.000605	-0.001761	-0.000677	0.008162	0.004715
prob_tetB_11	Tetracycline	tetB	0.788747	0.943613	0.839226	0.855192	0.834962	0.854536	0.347343	0.528058	0.262355	0.262355	0.066423	0.097856	0.009993	0.002677	0.497939	0.383101	0.272858	0.404467	0.319391	0.006686
prob_tetC_11	Tetracycline	tetC	0.001574	0.001576	-0.001562	-0.003657	-0.002199	0.00363	-0.003466	-0.003051	0.000481	0.000481	0.000444	-0.00067	-0.00337	-0.000731	0.000727	-0.007694	-0.002201	-0.005525	-0.001859	0.007925
prob_tetD_1	Tetracycline	tetD	-0.003589	-0.002882	-0.002387	-0.00123	-0.001542	-0.003639	0.00283	-0.004776	-0.001432	-0.001432	0.004008	-0.000223	-0.00494	-0.004772	0.003952	-0.002297	-0.002134	-0.003474	0.001957	0.003174
prob_tetE_11	Tetracycline	tetE	-0.002831	-0.000858	0.003791	-0.003181	-0.00266	-0.000312	-0.004645	-0.017338	0.002737	0.002737	-0.00393	0.006146	-0.006225	0.002456	-0.005509	0.004557	0.003112	-0.003868	0.002422	-0.00022
prob_tetG_11	Tetracycline	tetG	-0.002573	-0.001628	-0.004391	0.002154	0.005946	-0.002515	-0.002379	-0.00036	0.0021	0.0021	-0.003699	0.006164	-0.003181	0.003284	0.004473	0.000331	0.003516	-0.005109	0.002918	-0.003397
prob_tetG_12	Tetracycline	tetG	0.006091	-0.005038	-0.006861	-0.002071	0.000918	0.004813	-0.003338	-0.001115	0.002588	0.002588	-0.0091	0.006281	-0.005905	0.003576	0.000796	-0.000909	-0.002668	-0.004913	0.005737	-0.000606
Number of AMR genes expected			13	13	13	13	13	13	13	13	13	13	13	13	13	13	10	10	10	10	10	10
Number of AMR genes observed			11	13	10	10	10	10	6	9	7	7	6	5	2	0	8	6	7	7	7	0
Percentage AMR genes detected			84.6154	100	76.9231	76.9231	76.9231	76.9231	46.1538	69.2308	53.8462	53.8462	46.1538	38.4615	15.3846	0	80	60	70	70	70	0
