# Supplementary material for: Application of Microarray and Functional-Based Screening Methods for the Detection of Antimicrobial Resistance Genes in the Microbiomes of Healthy Humans
Source: PLoS One. 2014 Jan 22;9(1):e86428. doi: 10.1371/journal.pone.0086428 (PMC3899262; doi:10.1371/journal.pone.0086428)
Supplement: Table S4 — Table presenting the number of 16S rDNA gene sequences obtained per sample by high-throughput sequencing and the relative abundance of sequences taxonomically classified to phyla at an even depth of 11070 sequences per sample. (XLSX) [file pone.0086428.s004.xlsx]

## Sheet: Sheet1
Table S3. Table presenting the number of 16S rDNA gene sequences obtained per sample by high-throughput sequencing and the relative abundance of sequences taxonomically classified to phyla at an even depth of 11070 sequences per sample.
	Finland_Saliva	France_Saliva	Italy_Saliva	Norway_Saliva	Scotland_Saliva	Finland_Faecal	France_Faecal	Italy_Faecal	Norway_Faecal	Scotland_Faecal
Seqs/sample	63395	29418	84755	51997	15529	11238	14090	71667	57418	11076
Actinobacteria	0.009	0.019	0.011	0.017	0.02	0.003	0.001	0.002	0.001	0.001
Bacteroidetes	0.418	0.337	0.47	0.383	0.432	0.249	0.303	0.104	0.32	0.223
Cyanobacteria	0	0	0	0	0	0.001	0	0	0	0
Elusimicrobia	0	0	0	0	0	0	0	0	0	0
Euryarchaeota	0	0	0	0	0	0	0	0	0	0
Firmicutes	0.337	0.5	0.273	0.339	0.348	0.532	0.512	0.739	0.561	0.556
Fusobacteria	0.035	0.031	0.058	0.038	0.055	0	0	0	0	0
Lentisphaerae	0	0	0	0	0	0	0	0	0	0
Proteobacteria	0.18	0.093	0.174	0.195	0.121	0.012	0.042	0.014	0.011	0.008
Spirochaetes	0.002	0.002	0	0.001	0.002	0	0	0	0	0
Synergistetes	0	0	0	0	0	0	0	0	0	0
Tenericutes	0	0.001	0.002	0.001	0.002	0.024	0.025	0.029	0.018	0.024
Unclassified	0.019	0.018	0.012	0.026	0.02	0.181	0.117	0.11	0.088	0.189

## Sheet: Sheet2
	Actinobacteria	Bacteroidetes	Cyanobacteria	Elusimicrobia	Euryarchaeota	Firmicutes	Fusobacteria	Lentisphaerae	Proteobacteria	Spirochaetes	Synergistetes	Tenericutes	None;Other	Root;Other
Scotland_Faecal	0.001	0.223	0	0	0	0.556	0	0	0.008	0	0	0.024	0.187	0.001
France_Faecal	0.001	0.303	0	0	0	0.512	0	0	0.042	0	0	0.025	0.117	0
Finland_Oral	0.009	0.418	0	0	0	0.337	0.035	0	0.18	0.002	0	0	0.019	0
Norway_Faecal	0.001	0.32	0	0	0	0.561	0	0	0.011	0	0	0.018	0.088	0
Scotland_Oral	0.02	0.432	0	0	0	0.348	0.055	0	0.121	0.002	0	0.002	0.02	0
Italy_Oral	0.011	0.47	0	0	0	0.273	0.058	0	0.174	0	0	0.002	0.012	0
France_Oral	0.019	0.337	0	0	0	0.5	0.031	0	0.093	0.002	0	0.001	0.018	0
Italy_Faecal	0.002	0.104	0	0	0	0.739	0	0	0.014	0	0	0.029	0.11	0
Finland_Faecal	0.003	0.249	0.001	0	0	0.532	0	0	0.012	0	0	0.024	0.179	0.001
Norway_Oral	0.017	0.383	0	0	0	0.339	0.038	0	0.195	0.001	0	0.001	0.026	0
