# Supplementary material for: Application of Microarray and Functional-Based Screening Methods for the Detection of Antimicrobial Resistance Genes in the Microbiomes of Healthy Humans
Source: PLoS One. 2014 Jan 22;9(1):e86428. doi: 10.1371/journal.pone.0086428 (PMC3899262; doi:10.1371/journal.pone.0086428)
Supplement: Table S5 — Table of the relative abundance of sequences taxonomically classified to genus or next highest possible resolution level (family, order, or class). (XLSX) [file pone.0086428.s005.xlsx]

## Sheet: Sheet1
Table S4. Table of the relative abundance of sequences taxonomically classified to genus or next highest possible resolution level (family, order, or class).
Taxonomy	Finland_Saliva	France_Saliva	Italy_Saliva	Norway_Saliva	Scotland_Saliva	Finland_Faecal	France_Faecal	Italy_Faecal	Norway_Faecal	Scotland_Faecal
None;Other;Other;Other;Other;Other	0.019	0.018	0.012	0.026	0.02	0.179	0.117	0.11	0.088	0.187
Root;Other;Other;Other;Other;Other	0	0	0	0	0	0.001	0	0	0	0.001
Root;p__Actinobacteria;c__Actinobacteria;o__Actinomycetales;f__Actinomycetaceae;g__Actinomyces	0.005	0.009	0.005	0.009	0.011	0	0	0	0	0
Root;p__Actinobacteria;c__Actinobacteria;o__Actinomycetales;f__Actinomycetaceae;g__Mobiluncus	0	0	0	0	0	0	0	0	0	0
Root;p__Actinobacteria;c__Actinobacteria;o__Actinomycetales;f__Corynebacteriaceae;g__Corynebacterium	0.001	0.001	0	0.001	0.001	0	0	0	0	0
Root;p__Actinobacteria;c__Actinobacteria;o__Actinomycetales;f__Microbacteriaceae;g__Microbacterium	0	0	0	0	0	0	0	0	0	0
Root;p__Actinobacteria;c__Actinobacteria;o__Actinomycetales;f__Micrococcaceae;g__Rothia	0	0.001	0	0	0.001	0	0	0	0	0
Root;p__Actinobacteria;c__Actinobacteria;o__Actinomycetales;f__Nocardiaceae;g__Rhodococcus	0	0	0	0	0	0	0	0	0	0
Root;p__Actinobacteria;c__Actinobacteria;o__Bifidobacteriales;f__Bifidobacteriaceae;g__Bifidobacterium	0	0	0	0	0	0	0	0	0	0
Root;p__Actinobacteria;c__Actinobacteria;o__Coriobacteriales;Other;Other	0	0	0	0	0	0	0	0	0	0
Root;p__Actinobacteria;c__Actinobacteria;o__Coriobacteriales;f__;g__	0	0	0	0	0	0.001	0	0.001	0	0
Root;p__Actinobacteria;c__Actinobacteria;o__Coriobacteriales;f__Coriobacteriaceae;g__	0	0	0	0	0	0	0	0	0	0
Root;p__Actinobacteria;c__Actinobacteria;o__Coriobacteriales;f__Coriobacteriaceae;g__Adlercreutzia	0	0	0	0	0	0.001	0	0.001	0	0
Root;p__Actinobacteria;c__Actinobacteria;o__Coriobacteriales;f__Coriobacteriaceae;g__Atopobium	0.002	0.008	0.005	0.006	0.007	0	0	0	0	0
Root;p__Actinobacteria;c__Actinobacteria;o__Coriobacteriales;f__Coriobacteriaceae;g__Collinsella	0	0	0	0	0	0.001	0	0	0	0.001
Root;p__Actinobacteria;c__Actinobacteria;o__Coriobacteriales;f__Coriobacteriaceae;g__Eggerthella	0	0	0	0	0	0	0	0	0	0
Root;p__Bacteroidetes;c__Bacteroidia;o__Bacteroidales;Other;Other	0.001	0.001	0.003	0.001	0.001	0.013	0	0	0	0
Root;p__Bacteroidetes;c__Bacteroidia;o__Bacteroidales;f__;g__	0.001	0	0	0.001	0.001	0.006	0.008	0.005	0.003	0.013
Root;p__Bacteroidetes;c__Bacteroidia;o__Bacteroidales;f__Bacteroidaceae;g__Bacteroides	0	0	0	0	0	0.15	0.117	0.042	0.065	0.108
Root;p__Bacteroidetes;c__Bacteroidia;o__Bacteroidales;f__Porphyromonadaceae;g__	0	0	0	0	0.001	0	0	0	0	0
Root;p__Bacteroidetes;c__Bacteroidia;o__Bacteroidales;f__Porphyromonadaceae;g__Odoribacter	0	0	0	0	0	0.001	0.002	0.001	0.001	0.001
Root;p__Bacteroidetes;c__Bacteroidia;o__Bacteroidales;f__Porphyromonadaceae;g__Parabacteroides	0	0	0	0	0	0.013	0.027	0.003	0.008	0.013
Root;p__Bacteroidetes;c__Bacteroidia;o__Bacteroidales;f__Porphyromonadaceae;g__Porphyromonas	0.058	0.068	0.116	0.072	0.053	0	0	0	0	0
Root;p__Bacteroidetes;c__Bacteroidia;o__Bacteroidales;f__Porphyromonadaceae;g__Tannerella	0.001	0.001	0	0.001	0.002	0	0	0	0	0
Root;p__Bacteroidetes;c__Bacteroidia;o__Bacteroidales;f__Prevotellaceae;g__	0	0	0	0	0	0.001	0.007	0.001	0	0
Root;p__Bacteroidetes;c__Bacteroidia;o__Bacteroidales;f__Prevotellaceae;g__Prevotella	0.351	0.257	0.344	0.301	0.368	0.055	0.136	0.045	0.238	0.085
Root;p__Bacteroidetes;c__Bacteroidia;o__Bacteroidales;f__Rikenellaceae;g__	0	0	0	0	0	0.002	0.002	0.001	0	0
Root;p__Bacteroidetes;c__Bacteroidia;o__Bacteroidales;f__Rikenellaceae;g__Alistipes	0	0	0	0	0	0.008	0.004	0.005	0.004	0.002
Root;p__Bacteroidetes;c__Flavobacteria;o__Flavobacteriales;f__Flavobacteriaceae;Other	0.002	0.002	0.002	0.002	0.002	0	0	0	0	0
Root;p__Bacteroidetes;c__Flavobacteria;o__Flavobacteriales;f__Flavobacteriaceae;g__Capnocytophaga	0.004	0.008	0.004	0.005	0.003	0	0	0	0	0
Root;p__Cyanobacteria;c__4C0d-2;o__YS2;f__;g__	0	0	0	0	0	0.001	0	0	0	0
Root;p__Elusimicrobia;c__Elusimicrobia;o__Elusimicrobiales;f__Elusimicrobiaceae;g__	0	0	0	0	0	0	0	0	0	0
Root;p__Euryarchaeota;c__Methanobacteria;o__Methanobacteriales;f__Methanobacteriaceae;g__Methanobrevibacter	0	0	0	0	0	0	0	0	0	0
Root;p__Firmicutes;c__Bacilli;o__Gemellales;f__Gemellaceae;g__Gemella	0.016	0.02	0.014	0.01	0.009	0	0	0	0	0
Root;p__Firmicutes;c__Bacilli;o__Lactobacillales;Other;Other	0.014	0.025	0.014	0.01	0.015	0	0	0	0	0
Root;p__Firmicutes;c__Bacilli;o__Lactobacillales;f__Aerococcaceae;g__Abiotrophia	0	0	0	0	0	0	0	0	0	0
Root;p__Firmicutes;c__Bacilli;o__Lactobacillales;f__Carnobacteriaceae;g__Granulicatella	0	0.002	0	0	0	0	0	0	0	0
Root;p__Firmicutes;c__Bacilli;o__Lactobacillales;f__Lactobacillaceae;g__Lactobacillus	0	0	0	0	0	0	0	0	0	0
Root;p__Firmicutes;c__Bacilli;o__Lactobacillales;f__Streptococcaceae;Other	0	0	0	0	0	0	0	0	0	0
Root;p__Firmicutes;c__Bacilli;o__Lactobacillales;f__Streptococcaceae;g__Lactococcus	0	0	0	0	0	0	0	0	0	0
Root;p__Firmicutes;c__Bacilli;o__Lactobacillales;f__Streptococcaceae;g__Streptococcus	0.166	0.288	0.128	0.132	0.128	0	0	0	0	0.001
Root;p__Firmicutes;c__Bacilli;o__Turicibacterales;f__Turicibacteraceae;Other	0	0	0	0	0	0	0	0	0	0
Root;p__Firmicutes;c__Clostridia;Other;Other;Other	0	0	0	0	0	0	0	0	0	0
Root;p__Firmicutes;c__Clostridia;o__Clostridiales;Other;Other	0	0	0	0	0	0.009	0.006	0.007	0.014	0.012
Root;p__Firmicutes;c__Clostridia;o__Clostridiales;f__;g__	0.005	0.002	0.002	0.002	0.008	0.016	0.019	0.038	0.021	0.012
Root;p__Firmicutes;c__Clostridia;o__Clostridiales;f__Catabacteriaceae;g__	0	0	0	0	0	0.005	0.006	0.02	0.004	0.003
Root;p__Firmicutes;c__Clostridia;o__Clostridiales;f__Clostridiaceae;Other	0	0	0	0	0	0	0	0	0	0
Root;p__Firmicutes;c__Clostridia;o__Clostridiales;f__Clostridiaceae;g__Clostridium	0	0	0	0	0	0	0	0.002	0.001	0.001
Root;p__Firmicutes;c__Clostridia;o__Clostridiales;f__ClostridialesFamilyXI.IncertaeSedis;g__	0.002	0.002	0.006	0.002	0.005	0	0	0	0	0
Root;p__Firmicutes;c__Clostridia;o__Clostridiales;f__ClostridialesFamilyXIII.IncertaeSedis;Other	0	0	0	0	0	0	0	0	0	0
Root;p__Firmicutes;c__Clostridia;o__Clostridiales;f__ClostridialesFamilyXIII.IncertaeSedis;g__	0	0	0	0	0	0	0.001	0.001	0	0
Root;p__Firmicutes;c__Clostridia;o__Clostridiales;f__ClostridialesFamilyXIII.IncertaeSedis;g__Eubacterium	0.002	0.003	0.004	0.003	0.004	0	0	0	0	0
Root;p__Firmicutes;c__Clostridia;o__Clostridiales;f__ClostridialesFamilyXIII.IncertaeSedis;g__Mogibacterium	0	0	0.001	0.003	0.002	0	0	0	0	0
Root;p__Firmicutes;c__Clostridia;o__Clostridiales;f__Eubacteriaceae;g__Eubacterium	0.001	0	0	0	0	0	0	0	0	0
Root;p__Firmicutes;c__Clostridia;o__Clostridiales;f__Lachnospiraceae;Other	0.005	0.003	0.003	0.008	0.004	0.027	0.03	0.034	0.019	0.025
Root;p__Firmicutes;c__Clostridia;o__Clostridiales;f__Lachnospiraceae;g__	0	0	0	0	0.002	0.013	0.013	0.01	0.022	0.012
Root;p__Firmicutes;c__Clostridia;o__Clostridiales;f__Lachnospiraceae;g__Bacteroides	0	0	0	0	0	0	0	0.001	0	0.002
Root;p__Firmicutes;c__Clostridia;o__Clostridiales;f__Lachnospiraceae;g__Blautia	0	0	0	0	0	0.003	0.006	0.015	0.006	0.006
Root;p__Firmicutes;c__Clostridia;o__Clostridiales;f__Lachnospiraceae;g__Butyrivibrio	0.001	0.001	0	0.001	0.001	0	0	0	0	0
Root;p__Firmicutes;c__Clostridia;o__Clostridiales;f__Lachnospiraceae;g__Catonella	0.001	0.002	0.001	0.001	0.001	0	0	0	0	0
Root;p__Firmicutes;c__Clostridia;o__Clostridiales;f__Lachnospiraceae;g__Clostridium	0	0	0	0	0	0.018	0.014	0.018	0.007	0.021
Root;p__Firmicutes;c__Clostridia;o__Clostridiales;f__Lachnospiraceae;g__Coprococcus	0	0	0	0	0	0.005	0.003	0.003	0.004	0.005
Root;p__Firmicutes;c__Clostridia;o__Clostridiales;f__Lachnospiraceae;g__Eubacterium	0	0	0	0	0	0.013	0.008	0.024	0.007	0.012
Root;p__Firmicutes;c__Clostridia;o__Clostridiales;f__Lachnospiraceae;g__Lachnobacterium	0	0	0	0	0	0.006	0.002	0.003	0.003	0.002
Root;p__Firmicutes;c__Clostridia;o__Clostridiales;f__Lachnospiraceae;g__Lachnospira	0	0	0	0	0	0.025	0.037	0.011	0.03	0.032
Root;p__Firmicutes;c__Clostridia;o__Clostridiales;f__Lachnospiraceae;g__Moryella	0.002	0.001	0.002	0.004	0.006	0	0	0	0	0
Root;p__Firmicutes;c__Clostridia;o__Clostridiales;f__Lachnospiraceae;g__Oribacterium	0.004	0.005	0.006	0.012	0.012	0	0	0	0	0
Root;p__Firmicutes;c__Clostridia;o__Clostridiales;f__Lachnospiraceae;g__Roseburia	0	0	0	0	0	0.068	0.037	0.072	0.063	0.042
Root;p__Firmicutes;c__Clostridia;o__Clostridiales;f__Lachnospiraceae;g__Ruminococcus	0	0	0	0	0	0.005	0.003	0.008	0.001	0.003
Root;p__Firmicutes;c__Clostridia;o__Clostridiales;f__Lachnospiraceae;g__Shuttleworthia	0	0	0	0	0	0	0	0	0	0
Root;p__Firmicutes;c__Clostridia;o__Clostridiales;f__Peptococcaceae;g__	0	0	0	0	0	0	0	0	0	0
Root;p__Firmicutes;c__Clostridia;o__Clostridiales;f__Peptococcaceae;g__Peptococcus	0	0	0.001	0	0.001	0	0	0	0	0
Root;p__Firmicutes;c__Clostridia;o__Clostridiales;f__Peptostreptococcaceae;g__Filifactor	0	0.001	0	0	0	0	0	0	0	0
Root;p__Firmicutes;c__Clostridia;o__Clostridiales;f__Peptostreptococcaceae;g__Peptostreptococcus	0.005	0.006	0.006	0.004	0.006	0	0	0	0	0
Root;p__Firmicutes;c__Clostridia;o__Clostridiales;f__Ruminococcaceae;Other	0	0	0	0	0	0.013	0.009	0.019	0.009	0.013
Root;p__Firmicutes;c__Clostridia;o__Clostridiales;f__Ruminococcaceae;g__	0	0	0	0	0	0.019	0.035	0.064	0.03	0.018
Root;p__Firmicutes;c__Clostridia;o__Clostridiales;f__Ruminococcaceae;g__Acetivibrio	0	0	0	0	0	0	0	0	0	0
Root;p__Firmicutes;c__Clostridia;o__Clostridiales;f__Ruminococcaceae;g__Anaerofilum	0	0	0	0	0	0	0	0	0	0
Root;p__Firmicutes;c__Clostridia;o__Clostridiales;f__Ruminococcaceae;g__Anaerotruncus	0	0	0	0	0	0.001	0	0.001	0	0
Root;p__Firmicutes;c__Clostridia;o__Clostridiales;f__Ruminococcaceae;g__Bacteroides	0	0	0	0	0	0.001	0.002	0.002	0	0
Root;p__Firmicutes;c__Clostridia;o__Clostridiales;f__Ruminococcaceae;g__Clostridium	0	0	0	0	0	0.002	0.003	0.005	0.001	0.001
Root;p__Firmicutes;c__Clostridia;o__Clostridiales;f__Ruminococcaceae;g__Eubacterium	0	0	0	0	0	0.005	0.002	0.001	0.003	0.008
Root;p__Firmicutes;c__Clostridia;o__Clostridiales;f__Ruminococcaceae;g__Faecalibacterium	0	0	0	0.001	0.001	0.229	0.216	0.213	0.226	0.279
Root;p__Firmicutes;c__Clostridia;o__Clostridiales;f__Ruminococcaceae;g__Oscillospira	0	0	0	0	0	0.006	0.008	0.015	0.007	0.005
Root;p__Firmicutes;c__Clostridia;o__Clostridiales;f__Ruminococcaceae;g__Ruminococcus	0	0	0	0	0	0.013	0.009	0.074	0.027	0.005
Root;p__Firmicutes;c__Clostridia;o__Clostridiales;f__Ruminococcaceae;g__Subdoligranulum	0	0	0	0	0	0.021	0.018	0.066	0.022	0.018
Root;p__Firmicutes;c__Clostridia;o__Clostridiales;f__Veillonellaceae;Other	0.008	0.013	0.008	0.01	0.012	0	0	0.003	0.006	0.009
Root;p__Firmicutes;c__Clostridia;o__Clostridiales;f__Veillonellaceae;g__	0	0	0	0	0	0	0	0	0	0
Root;p__Firmicutes;c__Clostridia;o__Clostridiales;f__Veillonellaceae;g__Anaeroglobus	0	0	0	0	0	0	0	0	0	0
Root;p__Firmicutes;c__Clostridia;o__Clostridiales;f__Veillonellaceae;g__Dialister	0.001	0.002	0.001	0	0.002	0.006	0.01	0.006	0.016	0.003
Root;p__Firmicutes;c__Clostridia;o__Clostridiales;f__Veillonellaceae;g__Megamonas	0	0	0	0	0	0	0.004	0	0.001	0.003
Root;p__Firmicutes;c__Clostridia;o__Clostridiales;f__Veillonellaceae;g__Megasphaera	0	0	0	0	0	0	0.001	0	0.003	0
Root;p__Firmicutes;c__Clostridia;o__Clostridiales;f__Veillonellaceae;g__Mitsuokella	0	0	0	0	0	0.001	0.006	0.001	0.005	0
Root;p__Firmicutes;c__Clostridia;o__Clostridiales;f__Veillonellaceae;g__Phascolarctobacterium	0	0	0	0	0	0	0	0	0	0
Root;p__Firmicutes;c__Clostridia;o__Clostridiales;f__Veillonellaceae;g__Selenomonas	0.002	0.001	0	0.002	0.002	0	0	0	0	0
Root;p__Firmicutes;c__Clostridia;o__Clostridiales;f__Veillonellaceae;g__Veillonella	0.101	0.12	0.075	0.131	0.126	0	0.001	0	0	0
Root;p__Fusobacteria;c__Fusobacteria;o__Fusobacteriales;f__Fusobacteriaceae;Other	0.001	0	0	0	0.001	0	0	0	0	0
Root;p__Fusobacteria;c__Fusobacteria;o__Fusobacteriales;f__Fusobacteriaceae;g__Fusobacterium	0.026	0.021	0.051	0.026	0.031	0	0	0	0	0
Root;p__Fusobacteria;c__Fusobacteria;o__Fusobacteriales;f__Fusobacteriaceae;g__Leptotrichia	0.008	0.01	0.006	0.012	0.023	0	0	0	0	0
Root;p__Fusobacteria;c__Fusobacteria;o__Fusobacteriales;f__Fusobacteriaceae;g__Streptobacillus	0	0	0	0	0	0	0	0	0	0
Root;p__Lentisphaerae;c__Lentisphaerae;o__Victivallales;f__Victivallaceae;g__	0	0	0	0	0	0	0	0	0	0
Root;p__Proteobacteria;c__Alphaproteobacteria;o__;f__;g__	0	0	0	0	0	0.001	0.001	0	0	0
Root;p__Proteobacteria;c__Betaproteobacteria;o__Burkholderiales;f__Alcaligenaceae;g__	0	0	0	0	0	0.004	0.008	0.001	0.001	0.003
Root;p__Proteobacteria;c__Betaproteobacteria;o__Burkholderiales;f__Alcaligenaceae;g__Sutterella	0	0	0	0	0	0.005	0.006	0.001	0.007	0.002
Root;p__Proteobacteria;c__Betaproteobacteria;o__Burkholderiales;f__Burkholderiaceae;g__Lautropia	0.001	0	0.001	0.001	0.001	0	0	0	0	0
Root;p__Proteobacteria;c__Betaproteobacteria;o__Burkholderiales;f__Oxalobacteraceae;g__Oxalobacter	0	0	0	0	0	0	0	0	0	0
Root;p__Proteobacteria;c__Betaproteobacteria;o__Neisseriales;f__Neisseriaceae;Other	0	0	0	0	0	0	0	0	0	0
Root;p__Proteobacteria;c__Betaproteobacteria;o__Neisseriales;f__Neisseriaceae;g__Neisseria	0.105	0.038	0.1	0.098	0.057	0	0	0	0	0
Root;p__Proteobacteria;c__Betaproteobacteria;o__Neisseriales;f__Neisseriaceae;g__Simonsiella	0	0	0	0	0.001	0	0	0	0	0
Root;p__Proteobacteria;c__Epsilonproteobacteria;o__Campylobacterales;f__Campylobacteraceae;g__Campylobacter	0	0	0	0	0	0	0	0	0	0
Root;p__Proteobacteria;c__Gammaproteobacteria;o__Aeromonadales;f__Succinivibrionaceae;g__Succinivibrio	0	0	0	0	0	0	0.011	0.002	0.001	0
Root;p__Proteobacteria;c__Gammaproteobacteria;o__Enterobacteriales;f__Enterobacteriaceae;Other	0	0	0	0	0	0	0	0	0	0
Root;p__Proteobacteria;c__Gammaproteobacteria;o__Enterobacteriales;f__Enterobacteriaceae;g__Escherichia	0	0	0	0	0	0.001	0.013	0.008	0.001	0.003
Root;p__Proteobacteria;c__Gammaproteobacteria;o__Enterobacteriales;f__Enterobacteriaceae;g__Klebsiella	0	0	0	0	0	0	0.001	0	0	0
Root;p__Proteobacteria;c__Gammaproteobacteria;o__Enterobacteriales;f__Enterobacteriaceae;g__Proteus	0	0	0	0	0	0	0	0	0	0
Root;p__Proteobacteria;c__Gammaproteobacteria;o__Enterobacteriales;f__Enterobacteriaceae;g__Raoultella	0	0	0	0	0	0	0.001	0	0	0
Root;p__Proteobacteria;c__Gammaproteobacteria;o__Pasteurellales;f__Pasteurellaceae;Other	0.001	0.001	0.001	0.002	0.001	0	0	0	0	0
Root;p__Proteobacteria;c__Gammaproteobacteria;o__Pasteurellales;f__Pasteurellaceae;g__Aggregatibacter	0.002	0.002	0.002	0	0.006	0	0	0	0	0
Root;p__Proteobacteria;c__Gammaproteobacteria;o__Pasteurellales;f__Pasteurellaceae;g__Haemophilus	0.071	0.05	0.071	0.093	0.055	0	0	0	0.001	0
Root;p__Proteobacteria;c__Gammaproteobacteria;o__Pseudomonadales;f__Moraxellaceae;g__	0	0	0	0	0	0	0	0	0	0
Root;p__Proteobacteria;c__Gammaproteobacteria;o__Pseudomonadales;f__Moraxellaceae;g__Acinetobacter	0	0	0	0	0	0	0	0	0	0
Root;p__Proteobacteria;c__Gammaproteobacteria;o__Pseudomonadales;f__Moraxellaceae;g__Moraxella	0	0	0	0	0	0	0	0	0	0
Root;p__Proteobacteria;c__Gammaproteobacteria;o__Xanthomonadales;f__Xanthomonadaceae;g__Stenotrophomonas	0	0	0	0	0	0	0	0	0	0
Root;p__Spirochaetes;c__Spirochaetes;o__Spirochaetales;f__Spirochaetaceae;g__Treponema	0.002	0.002	0	0.001	0.002	0	0	0	0	0
Root;p__Synergistetes;c__Synergistia;o__Synergistales;f__Dethiosulfovibrionaceae;g__TG5	0	0	0	0	0	0	0	0	0	0
Root;p__Synergistetes;c__Synergistia;o__Synergistales;f__Synergistaceae;g__Cloacibacillus	0	0	0	0	0	0	0	0	0	0
Root;p__Tenericutes;c__Erysipelotrichi;o__Erysipelotrichales;f__Erysipelotrichaceae;Other	0	0	0	0	0	0	0	0	0	0
Root;p__Tenericutes;c__Erysipelotrichi;o__Erysipelotrichales;f__Erysipelotrichaceae;g__	0	0	0	0	0	0.008	0.004	0.017	0.004	0.014
Root;p__Tenericutes;c__Erysipelotrichi;o__Erysipelotrichales;f__Erysipelotrichaceae;g__Clostridium	0	0	0	0	0	0.006	0.005	0.01	0.004	0.007
Root;p__Tenericutes;c__Erysipelotrichi;o__Erysipelotrichales;f__Erysipelotrichaceae;g__Coprobacillus	0	0	0	0	0	0	0	0	0	0
Root;p__Tenericutes;c__Erysipelotrichi;o__Erysipelotrichales;f__Erysipelotrichaceae;g__Holdemania	0	0	0	0	0	0.001	0	0	0	0.001
Root;p__Tenericutes;c__Erysipelotrichi;o__Erysipelotrichales;f__Erysipelotrichaceae;g__Sharpea	0	0	0	0	0	0	0	0	0	0
Root;p__Tenericutes;c__ML615J-28;o__;f__;g__	0	0	0	0	0	0	0	0	0	0
Root;p__Tenericutes;c__Mollicutes;o__RF39;f__;g__	0	0.001	0.002	0.001	0.002	0.009	0.015	0.002	0.01	0.002
